# Supplementary material for: RNAmod: an integrated system for the annotation of mRNA modifications
Source: Nucleic Acids Res. 2019 May 31;47(W1):W548–55. doi: 10.1093/nar/gkz479 (PMC6602476; doi:10.1093/nar/gkz479)
Supplement: gkz479_Supplemental_Files [file gkz479_supplemental_files.zip]

Archive with 2 entries (2 files):
- Supplementary Data.pdf
- Table S1.docx
